# Supplementary material for: Ethyl 5-amino-3-methyl­sulfan­yl-1H-pyrazole-4-carboxyl­ate
Source: Acta Crystallogr Sect E Struct Rep Online. 2008 Nov 8;64(Pt 12):o2280. doi: 10.1107/S1600536808035095 (PMC2959851; doi:10.1107/S1600536808035095)
Supplement: Supplementary file 2 [file e-64-o2280-Isup2.hkl]

# 
# h,k,l, Fc-squared, Fo-squared, sigma(Fo-squared) and status flag 
# 
data_I
_shelx_title ' test in P-1' 
_shelx_refln_list_code          4 
_shelx_F_calc_maximum      123.63 
_exptl_crystal_F_000       212.00 
_reflns_d_resolution_high  0.8408 
 
loop_ 
 _symmetry_equiv_pos_as_xyz 
 'x, y, z' 
 '-x, -y, -z' 
 
_cell_length_a     7.0012 
_cell_length_b     7.5870 
_cell_length_c    10.1055 
_cell_angle_alpha  81.038 
_cell_angle_beta   72.173 
_cell_angle_gamma  65.643 
 
_shelx_F_squared_multiplier     1.000 
 
loop_ 
 _refln_index_h 
 _refln_index_k 
 _refln_index_l 
 _refln_F_squared_calc 
 _refln_F_squared_meas 
 _refln_F_squared_sigma 
 _refln_observed_status 
   1   0   0      551.42      627.34     11.19 o 
   2   0   0      260.21      248.63      3.18 o 
   3   0   0      333.89      371.81      6.90 o 
   4   0   0       22.49       25.61      0.97 o 
   5   0   0       16.25       14.44      0.82 o 
   6   0   0       25.17       25.94      1.23 o 
   7   0   0        0.09        0.10      0.36 o 
  -6   1   0       34.49       36.56      1.54 o 
  -5   1   0        2.67        2.89      0.43 o 
  -4   1   0        8.10        5.12      0.48 o 
  -3   1   0       23.68       14.74      0.66 o 
  -2   1   0        0.85        6.54      0.25 o 
  -1   1   0      148.74      154.85      2.92 o 
   0   1   0       83.61       72.61      1.78 o 
   1   1   0       23.20       31.88      0.75 o 
   2   1   0        3.62        0.25      0.10 o 
   3   1   0      128.87      102.86      2.24 o 
   4   1   0       57.06       44.46      1.32 o 
   5   1   0        6.21        5.36      0.51 o 
   6   1   0       35.35       35.27      1.39 o 
   7   1   0      166.83      175.54      4.30 o 
  -6   2   0        6.14        8.17      0.75 o 
  -5   2   0       66.96       65.69      2.05 o 
  -4   2   0        0.04       -0.27      0.18 o 
  -3   2   0       66.99       73.41      1.89 o 
  -2   2   0        0.80        1.41      0.15 o 
  -1   2   0       23.04       25.00      0.53 o 
   0   2   0    15283.72    14636.48    320.11 o 
   1   2   0     3719.09     3766.55     47.68 o 
   2   2   0      713.73      762.02     13.25 o 
   3   2   0      344.18      417.54      5.48 o 
   4   2   0       31.95       31.86      0.67 o 
   5   2   0       43.33       44.30      1.44 o 
   6   2   0       20.22       20.82      1.02 o 
   7   2   0        1.73        1.53      0.42 o 
  -5   3   0        0.97        0.97      0.42 o 
  -4   3   0        1.01        1.59      0.37 o 
  -3   3   0        0.25        0.51      0.25 o 
  -2   3   0        2.87        3.86      0.37 o 
  -1   3   0       79.36       80.77      1.06 o 
   0   3   0      333.61      319.21      5.81 o 
   1   3   0      115.49      126.92      1.86 o 
   2   3   0      152.82      128.24      1.89 o 
   3   3   0      131.45      118.34      1.81 o 
   4   3   0       79.89       77.13      1.33 o 
   5   3   0       12.82       13.72      0.75 o 
   6   3   0        2.98        2.81      0.43 o 
   7   3   0      209.42      213.53      4.88 o 
  -5   4   0       25.98       26.38      1.36 o 
  -4   4   0       11.62       12.68      0.87 o 
  -3   4   0        2.11        3.29      0.45 o 
  -2   4   0        8.42       12.18      0.70 o 
  -1   4   0       16.62       19.04      0.91 o 
   0   4   0     1498.07     1518.97     22.31 o 
   1   4   0     1750.34     1800.37     24.42 o 
   2   4   0      197.48      194.08      2.80 o 
   3   4   0       59.68       62.53      1.15 o 
   4   4   0        2.32        1.03      0.33 o 
   5   4   0      192.33      186.69      2.83 o 
   6   4   0        0.29       -0.06      0.22 o 
   7   4   0        4.55        4.86      0.63 o 
  -4   5   0        3.40        2.90      0.54 o 
  -3   5   0        4.06        4.44      0.55 o 
  -2   5   0        3.71        3.14      0.45 o 
  -1   5   0       27.74       25.74      0.75 o 
   0   5   0      170.46      159.70      2.49 o 
   1   5   0       75.12       81.22      1.47 o 
   2   5   0      109.10      106.33      1.80 o 
   3   5   0       80.51       73.65      1.39 o 
   4   5   0       38.74       41.05      0.96 o 
   5   5   0       15.21       14.21      0.55 o 
   6   5   0       11.52       11.39      0.79 o 
   7   5   0      102.01      107.53      3.04 o 
  -3   6   0        0.57        0.03      0.33 o 
  -2   6   0        0.53        0.55      0.36 o 
  -1   6   0        3.81        2.67      0.30 o 
   0   6   0       71.04       70.87      1.45 o 
   1   6   0      393.48      384.20      5.40 o 
   2   6   0       11.22        9.73      0.49 o 
   3   6   0        2.14        2.57      0.39 o 
   4   6   0        1.49        2.52      0.29 o 
   5   6   0      121.07      125.29      2.22 o 
   6   6   0        8.88       11.03      0.82 o 
   7   6   0        4.16        3.10      0.55 o 
  -2   7   0        0.89        0.99      0.42 o 
  -1   7   0        7.26        6.06      0.46 o 
   0   7   0       47.36       43.60      1.14 o 
   1   7   0       30.84       32.75      0.97 o 
   2   7   0       23.42       25.29      0.83 o 
   3   7   0       28.71       30.01      0.91 o 
   4   7   0        6.73        7.49      0.62 o 
   5   7   0       10.81       11.03      0.59 o 
   6   7   0       28.95       27.60      1.33 o 
   0   8   0        0.32        0.54      0.26 o 
   1   8   0       53.75       46.11      1.25 o 
   2   8   0        0.63        3.43      0.52 o 
   3   8   0        7.26        7.94      0.60 o 
   4   8   0        0.35        0.44      0.26 o 
   5   8   0       21.27       24.46      0.90 o 
  -5  -8   1        0.00       -0.11      0.24 o 
  -4  -8   1        1.72        2.24      0.36 o 
  -3  -8   1        4.80        5.32      0.55 o 
  -2  -8   1        3.12        2.11      0.45 o 
  -1  -8   1       75.44       72.61      1.66 o 
   0  -8   1       51.47       53.22      1.95 o 
  -6  -7   1       15.18       15.56      1.05 o 
  -5  -7   1       12.92       12.19      0.62 o 
  -4  -7   1        0.55        0.06      0.20 o 
  -3  -7   1        3.90        4.78      1.00 o 
  -2  -7   1        7.36        6.43      0.46 o 
  -1  -7   1       21.65       19.90      0.75 o 
   0  -7   1       21.64       20.21      0.77 o 
   1  -7   1        3.90        4.12      0.57 o 
   2  -7   1        2.00        2.72      0.52 o 
  -7  -6   1        5.04        5.87      0.72 o 
  -6  -6   1       85.13       83.29      2.53 o 
  -5  -6   1       24.35       25.94      0.83 o 
  -4  -6   1        0.68        1.18      0.24 o 
  -3  -6   1       35.53       37.07      0.97 o 
  -2  -6   1       37.79       37.79      1.06 o 
  -1  -6   1      106.45      111.81      2.00 o 
   0  -6   1      355.81      354.77      8.37 o 
   1  -6   1        6.12        5.76      0.58 o 
   2  -6   1        0.49        0.36      0.34 o 
   3  -6   1        0.02        0.27      0.34 o 
  -7  -5   1       32.32       38.06      1.65 o 
  -6  -5   1       36.57       36.41      1.48 o 
  -5  -5   1       94.03       93.43      2.56 o 
  -4  -5   1        2.60        3.48      0.30 o 
  -3  -5   1       28.97       33.08      0.84 o 
  -2  -5   1       35.68       35.28      0.86 o 
  -1  -5   1      124.55      116.16      3.01 o 
   0  -5   1      163.63      173.72      2.71 o 
   1  -5   1       74.31       70.64      1.42 o 
   2  -5   1       20.18       20.11      0.99 o 
   3  -5   1        6.52        6.23      0.64 o 
   4  -5   1        5.45        3.91      0.60 o 
  -7  -4   1       13.13       16.40      1.03 o 
  -6  -4   1       79.56       81.43      2.39 o 
  -5  -4   1      185.07      185.65      4.15 o 
  -4  -4   1        0.05        0.14      0.12 o 
  -3  -4   1       46.34       46.50      0.96 o 
  -2  -4   1      155.03      162.00      2.43 o 
  -1  -4   1        1.76        3.90      0.33 o 
   0  -4   1     1541.49     1685.52     21.29 o 
   1  -4   1       15.22       11.01      0.44 o 
   2  -4   1       79.46       75.91      2.07 o 
   3  -4   1        5.51        7.06      0.60 o 
   4  -4   1       41.94       44.15      1.65 o 
   5  -4   1        9.24       11.97      0.94 o 
  -7  -3   1       22.70       27.39      1.33 o 
  -6  -3   1       66.27       61.23      1.96 o 
  -5  -3   1      255.44      248.09      5.21 o 
  -4  -3   1       82.57       88.98      1.49 o 
  -3  -3   1      131.16      141.78      2.13 o 
  -2  -3   1      100.75      111.74      1.71 o 
  -1  -3   1      336.18      309.45      4.16 o 
   0  -3   1      760.89      817.44     10.46 o 
   1  -3   1      415.04      427.91      5.70 o 
   2  -3   1      136.20      130.10      2.90 o 
   3  -3   1       33.78       30.19      1.14 o 
   4  -3   1       10.38        9.34      0.70 o 
   5  -3   1       77.13       72.79      2.29 o 
  -7  -2   1       29.70       31.17      1.42 o 
  -6  -2   1       10.23       11.45      0.81 o 
  -5  -2   1      289.60      288.90      5.88 o 
  -4  -2   1       10.27        8.99      0.55 o 
  -3  -2   1        3.36        5.30      0.27 o 
  -2  -2   1      140.71      133.85      1.50 o 
  -1  -2   1     1059.30     1045.78     18.18 o 
   0  -2   1     3726.69     4092.05     62.82 o 
   1  -2   1       11.43       26.64      0.81 o 
   2  -2   1      926.78      953.83     16.88 o 
   3  -2   1       18.51       32.40      1.11 o 
   4  -2   1       86.39       79.38      2.16 o 
   5  -2   1       86.94       89.63      2.50 o 
   6  -2   1        4.87        5.06      0.66 o 
  -7  -1   1        7.32       10.88      0.87 o 
  -6  -1   1       69.55       60.70      1.95 o 
  -5  -1   1      313.00      305.60      6.15 o 
  -4  -1   1      222.61      230.14      3.20 o 
  -3  -1   1      363.00      359.31      4.61 o 
  -2  -1   1      148.53      163.58      2.17 o 
  -1  -1   1      413.04      416.07      7.42 o 
   0  -1   1     1339.54     1404.41     24.93 o 
   1  -1   1     1474.77     1623.61     28.94 o 
   2  -1   1      539.00      562.20     10.06 o 
   3  -1   1      104.58      107.65      2.41 o 
   4  -1   1       25.25       21.48      0.91 o 
   5  -1   1      333.18      319.97      6.50 o 
   6  -1   1       42.59       42.56      1.65 o 
   7  -1   1       15.00       16.81      1.09 o 
  -7   0   1       34.49       30.81      1.48 o 
  -6   0   1        5.47        4.27      0.57 o 
  -5   0   1      113.71      118.87      2.95 o 
  -4   0   1       64.23       65.28      1.23 o 
  -3   0   1      227.48      245.67      3.30 o 
  -2   0   1       92.87       79.53      1.74 o 
  -1   0   1     2190.62     2176.39     33.76 o 
   0   0   1      833.45      915.06     16.75 o 
   1   0   1      683.09      777.98     14.01 o 
   2   0   1     2987.92     3046.11     53.41 o 
   3   0   1        0.37        2.95      0.31 o 
   4   0   1       51.92       39.33      1.24 o 
   5   0   1      232.42      243.39      5.07 o 
   6   0   1        5.74        5.57      0.61 o 
   7   0   1       16.58       15.68      1.05 o 
  -6   1   1       41.69       38.01      1.60 o 
  -5   1   1      186.19      182.47      4.15 o 
  -4   1   1      168.91      172.84      2.62 o 
  -3   1   1      347.84      311.07      4.14 o 
  -2   1   1      107.48      100.07      1.49 o 
  -1   1   1       58.91       71.28      1.50 o 
   0   1   1      816.85      873.74     15.62 o 
   1   1   1      678.94      732.84     13.20 o 
   2   1   1      832.43      833.45     14.70 o 
   3   1   1      252.13      267.73      5.06 o 
   4   1   1       59.62       44.69      1.29 o 
   5   1   1      710.07      698.51     12.83 o 
   6   1   1      274.46      287.65      6.02 o 
   7   1   1        4.83        5.01      0.64 o 
  -6   2   1       10.15        7.87      0.76 o 
  -5   2   1        1.66        2.51      0.45 o 
  -4   2   1       64.13       63.74      1.31 o 
  -3   2   1      194.16      200.09      3.83 o 
  -2   2   1      311.30      305.56      3.78 o 
  -1   2   1      504.83      488.39      5.03 o 
   0   2   1       44.81       35.77      1.52 o 
   1   2   1      463.87      513.56      6.56 o 
   2   2   1     2011.75     2112.13     26.75 o 
   3   2   1      120.72       92.41      2.02 o 
   4   2   1        4.95        1.50      0.22 o 
   5   2   1      188.38      199.47      4.21 o 
   6   2   1        1.73        2.10      0.39 o 
   7   2   1        3.39        1.54      0.43 o 
  -5   3   1       64.73       68.42      2.20 o 
  -4   3   1       55.20       55.00      1.78 o 
  -3   3   1      105.13       89.95      1.60 o 
  -2   3   1       66.87       55.33      0.85 o 
  -1   3   1       15.99       10.97      0.29 o 
   0   3   1      224.94      227.19      3.00 o 
   1   3   1       28.03       19.38      0.58 o 
   2   3   1       76.30       72.40      8.75 o 
   3   3   1      183.75      197.87      2.80 o 
   4   3   1       23.51       18.13      0.51 o 
   5   3   1      738.18      704.13      9.22 o 
   6   3   1      506.59      504.31      9.67 o 
   7   3   1        5.86        6.27      0.64 o 
   8   3   1        4.41        2.15      0.36 o 
  -4   4   1       18.39       18.93      1.05 o 
  -3   4   1       58.57       60.04      1.84 o 
  -2   4   1      203.13      202.23      2.93 o 
  -1   4   1      109.41       98.71      1.31 o 
   0   4   1       84.67       79.88      1.06 o 
   1   4   1       30.39       36.40      0.67 o 
   2   4   1      238.81      219.75      3.10 o 
   3   4   1      218.73      221.49      2.44 o 
   4   4   1        2.46        6.92      0.33 o 
   5   4   1       35.52       40.18      2.20 o 
   6   4   1        2.72        2.32      0.43 o 
   7   4   1        1.74        3.44      0.52 o 
   8   4   1        0.65        0.31      0.33 o 
  -4   5   1       10.03        9.94      0.84 o 
  -3   5   1       12.85       11.33      0.82 o 
  -2   5   1        8.59        8.29      0.44 o 
  -1   5   1        8.57        7.96      0.31 o 
   0   5   1        9.80       10.73      0.33 o 
   1   5   1        3.62        5.26      0.31 o 
   2   5   1       10.69        7.68      0.47 o 
   3   5   1       32.86       37.19      0.86 o 
   4   5   1        5.90        5.41      0.33 o 
   5   5   1      316.06      299.66      4.32 o 
   6   5   1      392.23      391.09      7.78 o 
   7   5   1       33.90       38.22      1.57 o 
  -3   6   1        6.20        7.36      0.73 o 
  -2   6   1       72.66       71.64      2.14 o 
  -1   6   1       17.01       15.03      0.61 o 
   0   6   1       29.23       29.65      0.83 o 
   1   6   1        0.58        0.48      0.22 o 
   2   6   1        4.14        3.67      0.29 o 
   3   6   1       51.96       55.08      1.50 o 
   4   6   1        0.93        0.90      0.20 o 
   5   6   1        0.83        1.24      0.25 o 
   6   6   1       16.76       15.59      1.03 o 
   7   6   1       11.36       14.20      0.94 o 
  -2   7   1        0.01        0.13      0.33 o 
  -1   7   1        3.46        3.02      0.35 o 
   0   7   1        0.01        0.00      0.18 o 
   1   7   1        0.83        0.66      0.29 o 
   2   7   1        9.27       10.21      0.53 o 
   3   7   1        1.36        0.98      0.24 o 
   4   7   1        0.19        0.09      0.19 o 
   5   7   1       74.16       77.79      1.64 o 
   6   7   1      142.82      142.16      2.53 o 
   7   7   1       30.88       32.00      1.45 o 
   0   8   1        3.03        3.19      0.58 o 
   1   8   1        0.98        1.11      0.42 o 
   2   8   1        0.63       -0.07      0.30 o 
   3   8   1        3.27        2.33      0.57 o 
   4   8   1        0.72       -0.10      0.21 o 
   5   8   1        7.46        7.32      0.52 o 
   6   8   1       18.23       18.83      0.81 o 
  -4  -8   2       24.52       24.28      0.97 o 
  -3  -8   2       12.19       11.31      0.94 o 
  -2  -8   2       15.53       15.04      0.73 o 
  -1  -8   2        3.16        3.37      0.41 o 
   0  -8   2       14.91       12.51      0.97 o 
  -6  -7   2       35.73       38.69      1.72 o 
  -5  -7   2       46.20       45.17      1.80 o 
  -4  -7   2        4.65        4.03      0.40 o 
  -3  -7   2        4.32        4.94      0.43 o 
  -2  -7   2        0.89        0.76      0.26 o 
  -1  -7   2        0.09        0.12      0.20 o 
   0  -7   2        5.73        5.48      0.63 o 
   1  -7   2        2.99        1.48      0.45 o 
   2  -7   2        0.37        0.66      0.39 o 
  -6  -6   2       33.78       34.06      1.53 o 
  -5  -6   2        9.71        9.86      0.78 o 
  -4  -6   2       57.24       56.43      1.29 o 
  -3  -6   2      147.38      140.15      2.41 o 
  -2  -6   2       54.20       52.46      1.22 o 
  -1  -6   2       43.69       43.04      1.19 o 
   0  -6   2       27.75       27.75      1.20 o 
   1  -6   2        2.40        3.38      0.51 o 
   2  -6   2       27.74       28.79      1.35 o 
   3  -6   2        1.86        1.45      0.48 o 
  -7  -5   2        0.03        0.25      0.34 o 
  -6  -5   2       55.78       56.65      1.98 o 
  -5  -5   2       80.17       81.00      2.39 o 
  -4  -5   2        9.33        7.68      0.42 o 
  -3  -5   2       14.53       11.89      0.51 o 
  -2  -5   2        1.46        2.20      0.25 o 
  -1  -5   2       21.76       25.11      0.73 o 
   0  -5   2        0.77        0.72      0.20 o 
   1  -5   2        0.21        0.40      0.27 o 
   2  -5   2        2.88        2.36      0.42 o 
   3  -5   2        3.76        4.15      0.58 o 
   4  -5   2       17.52       16.43      1.06 o 
  -7  -4   2        0.34        0.28      0.34 o 
  -6  -4   2      161.82      150.72      3.76 o 
  -5  -4   2        0.32        1.26      0.36 o 
  -4  -4   2       20.97       19.23      0.60 o 
  -3  -4   2      796.81      776.97     12.16 o 
  -2  -4   2      243.43      217.78      5.19 o 
  -1  -4   2       89.51       90.55      1.55 o 
   0  -4   2       28.37       36.22      0.85 o 
   1  -4   2        8.35        7.62      0.54 o 
   2  -4   2       97.92      109.69      2.71 o 
   3  -4   2        3.16        3.67      0.51 o 
   4  -4   2        5.46        3.35      0.54 o 
   5  -4   2        6.66        7.08      0.75 o 
  -7  -3   2        1.58        4.56      0.61 o 
  -6  -3   2       44.66       38.33      1.56 o 
  -5  -3   2       70.00       65.06      1.96 o 
  -4  -3   2        0.00        0.12      0.19 o 
  -3  -3   2        8.15        6.37      0.37 o 
  -2  -3   2        9.52       12.22      0.40 o 
  -1  -3   2      258.78      237.42      3.31 o 
   0  -3   2       12.29       12.75      0.41 o 
   1  -3   2       36.79       32.31      1.05 o 
   2  -3   2       11.74        8.80      0.57 o 
   3  -3   2       15.33       13.90      0.78 o 
   4  -3   2       36.36       35.89      1.41 o 
   5  -3   2      140.11      133.99      3.47 o 
   6  -3   2       45.70       44.25      1.84 o 
  -7  -2   2        0.89        1.02      0.43 o 
  -6  -2   2      214.23      195.71      4.50 o 
  -5  -2   2       49.15       39.90      0.96 o 
  -4  -2   2       34.41       40.66      0.88 o 
  -3  -2   2     1695.81     1713.25     17.17 o 
  -2  -2   2     1096.78     1085.33     10.90 o 
  -1  -2   2        5.01        4.37      0.28 o 
   0  -2   2       15.99       19.85      0.41 o 
   1  -2   2      214.12      235.46      4.52 o 
   2  -2   2       61.90       84.65      2.01 o 
   3  -2   2        4.98        5.21      0.43 o 
   4  -2   2       42.53       39.26      1.39 o 
   5  -2   2       30.55       26.28      1.21 o 
   6  -2   2       94.49       89.35      2.69 o 
  -7  -1   2        6.12        8.17      0.78 o 
  -6  -1   2        9.59        5.76      0.63 o 
  -5  -1   2       34.30       29.87      0.82 o 
  -4  -1   2       27.07       25.91      0.69 o 
  -3  -1   2        9.04       13.71      0.54 o 
  -2  -1   2       77.37       81.89      1.24 o 
  -1  -1   2      508.11      434.33      7.78 o 
   0  -1   2       72.62       73.51      1.53 o 
   1  -1   2      429.21      501.76      8.95 o 
   2  -1   2       73.74       76.79      1.75 o 
   3  -1   2        0.15        0.18      0.16 o 
   4  -1   2       49.69       47.94      1.47 o 
   5  -1   2      213.56      200.02      4.39 o 
   6  -1   2      105.81      106.87      2.92 o 
   7  -1   2        1.41        1.15      0.49 o 
  -6   0   2      106.68       96.84      2.77 o 
  -5   0   2      159.38      138.40      1.89 o 
  -4   0   2      125.55      136.45      2.15 o 
  -3   0   2      730.90      747.45      9.25 o 
  -2   0   2     2372.01     2377.72     43.63 o 
  -1   0   2      122.82      131.93      1.77 o 
   0   0   2       35.97       29.16      0.47 o 
   1   0   2      588.76      649.29      7.94 o 
   2   0   2       57.24       56.74      1.29 o 
   3   0   2       69.30       75.53      1.78 o 
   4   0   2       93.60       91.73      2.23 o 
   5   0   2       89.81       75.79      2.10 o 
   6   0   2      283.64      281.72      5.97 o 
   7   0   2       58.85       66.79      2.26 o 
  -6   1   2        0.11        1.00      0.43 o 
  -5   1   2        7.44        6.66      0.43 o 
  -4   1   2       35.74       34.80      0.88 o 
  -3   1   2       77.98       83.87      1.42 o 
  -2   1   2       77.27       90.48      1.14 o 
  -1   1   2      695.45      639.24      7.79 o 
   0   1   2       71.63       66.33      0.92 o 
   1   1   2      351.12      439.87      5.45 o 
   2   1   2      354.56      384.69      6.85 o 
   3   1   2       60.80       76.57      1.71 o 
   4   1   2        0.76        0.28      0.16 o 
   5   1   2      206.87      213.94      4.49 o 
   6   1   2       88.32       93.64      2.53 o 
   7   1   2        2.58        2.54      0.51 o 
  -6   2   2       22.22       19.74      1.18 o 
  -5   2   2      123.32      113.38      3.01 o 
  -4   2   2       52.15       57.77      1.45 o 
  -3   2   2       32.69       29.06      0.91 o 
  -2   2   2     1037.25     1062.49     11.01 o 
  -1   2   2       38.46       43.65      0.77 o 
   0   2   2      145.08      127.78      1.43 o 
   1   2   2      187.25      178.77      1.91 o 
   2   2   2      519.74      541.69      6.60 o 
   3   2   2      334.18      316.02      5.81 o 
   4   2   2      124.09      126.10      2.71 o 
   5   2   2      103.83       96.19      2.35 o 
   6   2   2      439.38      405.85      7.93 o 
   7   2   2      125.31      141.14      3.55 o 
   8   2   2       15.63       19.70      1.20 o 
  -5   3   2        0.47        0.52      0.37 o 
  -4   3   2        7.39        6.78      0.44 o 
  -3   3   2       75.52       78.88      1.47 o 
  -2   3   2       53.46       58.37      0.92 o 
  -1   3   2      204.39      189.86      4.24 o 
   0   3   2      165.62      150.76      1.71 o 
   1   3   2       19.32       23.66      0.39 o 
   2   3   2      145.03      164.07      1.82 o 
   3   3   2      116.19      147.91      2.09 o 
   4   3   2       40.67       46.82      0.94 o 
   5   3   2       64.32       66.20      1.25 o 
   6   3   2       20.47       21.88      1.00 o 
   7   3   2        5.98        6.87      0.64 o 
   8   3   2       24.94       28.88      1.41 o 
  -4   4   2        5.69        6.18      0.64 o 
  -3   4   2        9.51       12.42      0.54 o 
  -2   4   2      159.50      156.07      2.30 o 
  -1   4   2        5.83        7.25      0.27 o 
   0   4   2      111.19       93.66      1.64 o 
   1   4   2       13.08       12.08      0.29 o 
   2   4   2      325.14      325.36      3.46 o 
   3   4   2      345.09      294.30      3.17 o 
   4   4   2      104.05       90.39      1.20 o 
   5   4   2       58.42       68.22      1.31 o 
   6   4   2      312.17      294.95      6.00 o 
   7   4   2      134.15      141.61      3.49 o 
   8   4   2        4.83        8.23      0.76 o 
  -3   5   2       16.14       18.83      0.71 o 
  -2   5   2       31.77       33.47      0.88 o 
  -1   5   2       30.57       30.30      0.63 o 
   0   5   2       39.00       34.75      0.90 o 
   1   5   2        0.32        0.85      0.11 o 
   2   5   2       15.13       16.06      0.60 o 
   3   5   2       92.27       92.53      1.62 o 
   4   5   2       75.56       75.68      1.42 o 
   5   5   2        0.55        1.40      0.23 o 
   6   5   2        0.13        0.43      0.19 o 
   7   5   2        8.62        9.40      0.75 o 
   8   5   2       26.45       31.10      1.44 o 
  -2   6   2       10.38       10.87      0.76 o 
  -1   6   2        1.15        2.61      0.78 o 
   1   6   2        4.62        4.92      0.59 o 
   2   6   2       62.47       64.57      1.65 o 
   3   6   2      107.88       98.20      1.75 o 
   4   6   2       41.47       38.22      1.45 o 
   5   6   2       25.26       27.65      0.81 o 
   6   6   2      100.87      106.44      1.98 o 
   7   6   2       83.37       82.55      2.45 o 
  -1   7   2        4.74        4.10      0.58 o 
   0   7   2        1.18        1.63      0.40 o 
   1   7   2        0.30        0.15      0.27 o 
   2   7   2        0.27        0.28      0.28 o 
   3   7   2       27.88       29.62      1.35 o 
   4   7   2       53.82       49.21      1.78 o 
   5   7   2        8.45        7.32      0.48 o 
   6   7   2        6.20        7.33      0.51 o 
   7   7   2        3.95        3.20      0.55 o 
   0   8   2       10.07       10.03      0.88 o 
   1   8   2        0.81        0.37      0.36 o 
   2   8   2        7.84        7.54      0.78 o 
   3   8   2        8.75       10.63      0.91 o 
   4   8   2        4.84        5.52      0.72 o 
   5   8   2        7.85        8.44      0.85 o 
   6   8   2       18.41       21.85      1.27 o 
   3   9   2        7.62        7.06      0.82 o 
  -4  -8   3        1.72        1.86      0.37 o 
  -3  -8   3       20.53       20.19      0.87 o 
  -2  -8   3        0.00        0.13      0.34 o 
  -1  -8   3        0.37        0.33      0.33 o 
  -5  -7   3        0.46        0.45      0.37 o 
  -4  -7   3        7.27        8.76      0.70 o 
  -3  -7   3       21.50       21.59      0.81 o 
  -2  -7   3       21.62       20.79      0.82 o 
  -1  -7   3        8.91        9.22      0.78 o 
   0  -7   3        0.01       -0.22      0.24 o 
   1  -7   3        2.73        1.93      0.48 o 
  -6  -6   3       57.29       50.50      1.96 o 
  -5  -6   3        0.14        0.19      0.28 o 
  -4  -6   3       74.74       76.45      1.60 o 
  -3  -6   3       40.26       40.47      1.08 o 
  -2  -6   3        1.45        0.49      0.22 o 
  -1  -6   3       31.66       31.68      1.30 o 
   0  -6   3       12.46       13.13      0.87 o 
   1  -6   3       25.31       26.00      1.23 o 
   2  -6   3        3.17        4.01      0.57 o 
   3  -6   3        6.74        7.03      0.78 o 
  -6  -5   3        3.35        5.52      0.66 o 
  -5  -5   3        0.01        0.15      0.30 o 
  -4  -5   3       19.23       19.84      0.76 o 
  -3  -5   3       48.54       47.42      1.10 o 
  -2  -5   3       44.18       43.36      1.03 o 
  -1  -5   3       63.43       52.20      1.63 o 
   0  -5   3        0.02        0.18      0.24 o 
   1  -5   3        6.63        5.99      0.55 o 
   2  -5   3       32.24       30.74      1.30 o 
   3  -5   3       20.44       21.19      1.15 o 
   4  -5   3        4.54        4.88      0.67 o 
  -6  -4   3       41.52       38.16      1.60 o 
  -5  -4   3       12.92       11.55      0.82 o 
  -4  -4   3      387.06      403.65      7.96 o 
  -3  -4   3        2.19        3.38      0.28 o 
  -2  -4   3       35.78       32.53      0.81 o 
  -1  -4   3      262.29      250.28      5.04 o 
   0  -4   3       60.10       53.97      1.59 o 
   1  -4   3       49.34       52.74      1.59 o 
   2  -4   3       56.53       53.25      1.69 o 
   3  -4   3       24.17       21.93      1.08 o 
   4  -4   3       14.14       12.38      0.88 o 
   5  -4   3       16.33       17.69      1.15 o 
  -7  -3   3       58.38       64.41      2.27 o 
  -6  -3   3       25.83       32.63      1.45 o 
  -5  -3   3        0.18        0.21      0.25 o 
  -4  -3   3       11.41       11.45      0.45 o 
  -3  -3   3       42.19       43.70      0.85 o 
  -2  -3   3       40.15       42.52      0.77 o 
  -1  -3   3      147.79      127.09      1.78 o 
   0  -3   3        0.12        1.33      0.14 o 
   1  -3   3       34.64       30.16      1.05 o 
   2  -3   3      172.31      172.86      3.74 o 
   3  -3   3      233.71      242.15      5.09 o 
   4  -3   3       34.38       35.44      1.41 o 
   5  -3   3        5.55        5.60      0.66 o 
   6  -3   3        0.40        0.25      0.43 o 
  -6  -2   3        5.24        3.08      0.49 o 
  -5  -2   3       46.36       39.12      0.97 o 
  -4  -2   3      572.23      588.21      7.50 o 
  -3  -2   3      174.96      159.10      3.43 o 
  -2  -2   3      153.38      159.37      2.21 o 
  -1  -2   3      926.33      877.00     11.85 o 
   0  -2   3      238.90      216.94      4.68 o 
   1  -2   3        4.12        3.53      0.34 o 
   2  -2   3      199.20      197.52      4.03 o 
   3  -2   3       83.53       77.00      2.02 o 
   4  -2   3        6.50        6.42      0.60 o 
   5  -2   3        7.09        9.97      0.76 o 
   6  -2   3       61.97       61.93      2.16 o 
  -6  -1   3       40.05       46.13      1.18 o 
  -5  -1   3        2.10        1.52      0.24 o 
  -4  -1   3        0.37        0.99      0.19 o 
  -3  -1   3        0.60        0.69      0.14 o 
  -2  -1   3        1.08        2.64      0.26 o 
  -1  -1   3       94.60       89.40      1.30 o 
   0  -1   3        2.28        3.16      0.31 o 
   1  -1   3      264.54      238.35      3.09 o 
   2  -1   3      469.74      477.50      8.67 o 
   3  -1   3     1124.42     1193.13     21.06 o 
   4  -1   3      200.53      205.81      4.33 o 
   5  -1   3       29.01       29.89      1.24 o 
   6  -1   3       16.59       15.10      0.97 o 
   7  -1   3        8.22        8.76      0.88 o 
  -6   0   3        1.06        1.44      0.30 o 
  -5   0   3       32.18       27.08      0.81 o 
  -4   0   3      244.74      251.49      3.56 o 
  -3   0   3      542.33      525.69      6.68 o 
  -2   0   3      109.67      126.33      1.83 o 
  -1   0   3     1048.35     1031.74     21.90 o 
   0   0   3      583.11      529.00      6.46 o 
   1   0   3       76.55      108.49      1.68 o 
   2   0   3       71.75       67.06      1.50 o 
   3   0   3      186.03      167.92      3.38 o 
   4   0   3        1.27        1.69      0.28 o 
   5   0   3       13.42        8.17      0.61 o 
   6   0   3       60.11       58.79      1.90 o 
   7   0   3        0.73        1.57      0.46 o 
  -6   1   3       19.56       20.17      1.15 o 
  -5   1   3        6.54        5.48      0.41 o 
  -4   1   3       20.38       22.18      0.70 o 
  -3   1   3       11.75        9.39      0.40 o 
  -2   1   3       19.03       19.33      0.51 o 
  -1   1   3       42.42       47.44      0.81 o 
   0   1   3        0.16        1.08      0.09 o 
   1   1   3      260.71      237.60      3.02 o 
   2   1   3      833.65      896.42     10.84 o 
   3   1   3     1845.74     1958.49     34.71 o 
   4   1   3      599.10      612.12     11.07 o 
   5   1   3       55.18       50.06      1.51 o 
   6   1   3       64.54       59.50      1.87 o 
   7   1   3        3.56        3.25      0.55 o 
  -5   2   3        8.47        7.26      0.49 o 
  -4   2   3       31.27       34.07      1.47 o 
  -3   2   3      279.17      283.35      3.93 o 
  -2   2   3        3.74        9.28      0.47 o 
  -1   2   3      252.62      238.77      2.80 o 
   0   2   3      446.23      391.85      4.86 o 
   1   2   3      147.46      173.68      3.20 o 
   2   2   3        5.79        4.56      0.30 o 
   3   2   3       18.85       17.52      0.43 o 
   4   2   3       13.94       14.05      0.60 o 
   5   2   3      119.64       99.64      2.38 o 
   6   2   3        8.55        8.80      0.67 o 
   7   2   3        4.14        4.16      0.55 o 
   8   2   3       83.96       72.90      2.41 o 
  -5   3   3        4.77        4.97      0.72 o 
  -4   3   3       15.04       16.76      0.76 o 
  -3   3   3       38.03       36.63      0.91 o 
  -2   3   3        8.68        8.23      0.36 o 
  -1   3   3      153.66      159.38      1.87 o 
   0   3   3       99.22      101.94      1.24 o 
   1   3   3       58.78       46.71      0.64 o 
   2   3   3      206.97      215.82      2.35 o 
   3   3   3     1175.97     1259.49     15.14 o 
   4   3   3      619.58      637.97     10.97 o 
   5   3   3       57.60       46.63      1.36 o 
   6   3   3       90.62       81.53      2.17 o 
   7   3   3        0.15        0.13      0.30 o 
   8   3   3        1.48        1.21      0.48 o 
  -4   4   3        0.05        0.23      0.22 o 
  -3   4   3       50.14       51.35      1.19 o 
  -2   4   3        0.26        0.03      0.15 o 
  -1   4   3       20.20       14.77      1.10 o 
   0   4   3       99.31       89.66      1.18 o 
   1   4   3       69.45       78.17      1.02 o 
   2   4   3       27.05       22.07      0.41 o 
   3   4   3       24.99       22.61      0.44 o 
   4   4   3       75.72       74.51      1.04 o 
   5   4   3      114.39      102.48      1.40 o 
   6   4   3       11.82        9.12      0.67 o 
   7   4   3        8.23        8.71      0.70 o 
   8   4   3       69.76       59.81      1.43 o 
  -3   5   3       21.53       24.36      1.18 o 
  -2   5   3        5.42        5.05      0.44 o 
  -1   5   3       48.84       50.25      1.07 o 
   0   5   3      111.80      113.72      1.64 o 
   1   5   3       30.86       28.04      0.57 o 
   2   5   3       13.04       11.53      0.31 o 
   3   5   3      232.49      244.27      3.52 o 
   4   5   3      249.26      256.72      3.70 o 
   5   5   3       25.75       20.70      1.00 o 
   6   5   3       62.40       60.68      1.30 o 
   7   5   3        0.15        0.46      0.30 o 
   8   5   3       24.88       23.62      1.21 o 
  -2   6   3        0.01        0.45      0.31 o 
  -1   6   3        0.02        0.00      0.17 o 
   0   6   3       10.53        9.46      0.70 o 
   1   6   3       23.06       23.68      1.09 o 
   2   6   3       16.87       16.09      0.90 o 
   3   6   3       39.70       43.67      1.59 o 
   4   6   3       99.95       98.73      2.71 o 
   5   6   3       40.68       40.30      1.53 o 
   6   6   3       26.13       21.74      0.75 o 
   7   6   3        3.19        3.34      0.51 o 
   0   7   3       38.46       39.64      1.60 o 
   1   7   3       14.53       13.95      0.91 o 
   2   7   3        0.01       -0.29      0.19 o 
   3   7   3       18.99       19.14      1.06 o 
   4   7   3       38.03       35.96      1.51 o 
   5   7   3        2.03        2.41      0.48 o 
   6   7   3       25.34       25.32      1.29 o 
   7   7   3        0.06        0.04      0.34 o 
   0   8   3        0.53       -0.09      0.31 o 
   1   8   3        4.95        5.57      0.67 o 
   2   8   3        5.11        5.33      0.69 o 
   3   8   3       12.10       11.78      0.93 o 
   4   8   3       54.90       58.94      2.16 o 
   5   8   3        9.43       10.16      0.88 o 
   6   8   3        6.12        7.29      0.79 o 
  -4  -7   4       15.21       14.76      1.02 o 
  -3  -7   4        9.73       10.67      0.88 o 
  -2  -7   4        4.75        6.02      0.69 o 
  -1  -7   4        7.69        8.34      0.78 o 
   0  -7   4        8.41        8.26      0.78 o 
   1  -7   4        2.26        1.86      0.52 o 
  -5  -6   4        9.21        9.67      0.84 o 
  -4  -6   4       23.99       24.84      1.27 o 
  -3  -6   4        0.08        0.19      0.30 o 
  -2  -6   4       11.99       11.91      0.84 o 
  -1  -6   4       18.81       17.91      1.02 o 
   0  -6   4        0.06        0.28      0.30 o 
   1  -6   4        3.61        4.47      0.57 o 
   2  -6   4       11.04       10.63      0.87 o 
   3  -6   4       13.75       13.07      1.02 o 
  -6  -5   4        0.58        0.43      0.39 o 
  -5  -5   4        1.24        1.68      0.48 o 
  -4  -5   4       54.34       53.64      1.86 o 
  -3  -5   4       58.24       54.22      1.80 o 
  -2  -5   4       52.98       54.39      1.77 o 
  -1  -5   4       52.48       50.67      1.68 o 
   0  -5   4       38.66       38.21      1.42 o 
   1  -5   4        5.04        3.97      0.51 o 
   2  -5   4       10.27        8.61      0.73 o 
   3  -5   4       29.95       29.23      1.39 o 
   4  -5   4        3.39        2.44      0.55 o 
  -6  -4   4        8.61       10.69      0.90 o 
  -5  -4   4       12.54       11.75      0.85 o 
  -4  -4   4        7.17        6.87      0.63 o 
  -3  -4   4        0.05        0.30      0.27 o 
  -2  -4   4      102.64      115.60      2.81 o 
  -1  -4   4        9.47       10.21      0.64 o 
   0  -4   4        2.82        3.31      0.43 o 
   1  -4   4       46.69       52.12      1.05 o 
   2  -4   4       32.61       32.82      1.32 o 
   3  -4   4       71.97       73.50      2.24 o 
   4  -4   4       37.85       41.31      1.68 o 
   5  -4   4        9.13        8.56      0.88 o 
  -6  -3   4        1.97        1.38      0.45 o 
  -5  -3   4        0.19       -0.06      0.24 o 
  -4  -3   4       79.03       77.54      2.20 o 
  -3  -3   4      149.99      135.37      2.05 o 
  -2  -3   4      146.08      147.13      3.05 o 
  -1  -3   4      274.65      277.96      3.65 o 
   0  -3   4      106.78      105.59      2.34 o 
   1  -3   4        5.78        3.38      0.23 o 
   2  -3   4        1.02        1.57      0.34 o 
   3  -3   4       65.99       64.76      1.95 o 
   4  -3   4        2.02        1.36      0.43 o 
   5  -3   4        0.10        0.43      0.36 o 
  -6  -2   4        4.15        4.82      0.42 o 
  -5  -2   4        6.34        5.25      0.39 o 
  -4  -2   4        7.00        6.27      0.97 o 
  -3  -2   4        3.53        2.95      0.39 o 
  -2  -2   4      400.36      437.66      5.57 o 
  -1  -2   4       11.22       18.08      2.87 o 
   0  -2   4       58.13       56.76      2.28 o 
   1  -2   4      221.87      209.78     10.93 o 
   2  -2   4       62.82       53.01      1.50 o 
   3  -2   4      194.14      199.44      4.22 o 
   4  -2   4      169.72      169.95      3.85 o 
   5  -2   4       61.86       57.33      1.92 o 
   6  -2   4        0.50        0.48      0.43 o 
  -6  -1   4       17.93       17.55      1.41 o 
  -5  -1   4        2.51        1.67      0.44 o 
  -4  -1   4       42.24       43.32      1.00 o 
  -3  -1   4      138.19      111.30      1.78 o 
  -2  -1   4      113.39      122.93      1.83 o 
  -1  -1   4      610.70      661.45      8.13 o 
   0  -1   4      359.06      385.66      6.71 o 
   1  -1   4        9.25       12.08      0.36 o 
   2  -1   4       97.99       96.34      2.57 o 
   3  -1   4       25.92       28.12      1.00 o 
   4  -1   4        1.16        1.77      0.36 o 
   5  -1   4       16.65       18.30      0.96 o 
   6  -1   4        3.79        3.29      0.52 o 
   7  -1   4       24.25       27.15      1.44 o 
  -6   0   4        0.02        0.17      0.22 o 
  -5   0   4        3.63        3.10      0.33 o 
  -4   0   4       37.01       33.99      0.88 o 
  -3   0   4       41.43       34.46      0.80 o 
  -2   0   4      477.40      538.25      6.77 o 
  -1   0   4      192.03      237.68      3.13 o 
   0   0   4      269.08      309.06      3.91 o 
   1   0   4      624.57      685.41      8.36 o 
   2   0   4        3.08        1.06      0.13 o 
   3   0   4      402.34      402.14      7.42 o 
   4   0   4      326.66      326.98      6.30 o 
   5   0   4      113.05      101.77      2.54 o 
   6   0   4        6.51        4.91      0.58 o 
   7   0   4       38.47       37.09      1.59 o 
  -5   1   4        0.86        0.95      0.24 o 
  -4   1   4        1.51        1.98      0.32 o 
  -3   1   4       68.27       53.75      1.09 o 
  -2   1   4        5.63        5.37      0.29 o 
  -1   1   4      243.70      274.05      3.57 o 
   0   1   4      631.62      677.58      8.26 o 
   1   1   4       52.61       58.13      1.15 o 
   2   1   4      446.39      446.03      5.54 o 
   3   1   4       12.64        7.80      0.30 o 
   4   1   4       45.43       43.93      1.24 o 
   5   1   4      118.27      126.60      2.92 o 
   6   1   4        6.98        6.20      0.60 o 
   7   1   4       30.21       27.54      1.30 o 
  -5   2   4        3.12        3.59      0.39 o 
  -4   2   4       37.28       37.64      1.00 o 
  -3   2   4       63.84       64.96      1.29 o 
  -2   2   4      253.68      262.94      5.07 o 
  -1   2   4      208.76      245.26      5.83 o 
   0   2   4      252.43      259.68      3.51 o 
   1   2   4     1066.68     1092.62     18.29 o 
   2   2   4       61.59      106.76      1.47 o 
   3   2   4      187.06      190.45      2.56 o 
   4   2   4      386.47      384.60      4.97 o 
   5   2   4       38.43       30.78      1.06 o 
   6   2   4       19.42       16.84      0.87 o 
   7   2   4       50.78       51.81      1.80 o 
   8   2   4       16.41       20.97      1.24 o 
  -4   3   4        4.22        4.23      0.58 o 
  -3   3   4        7.71        7.40      0.43 o 
  -2   3   4        3.09        4.52      0.56 o 
  -1   3   4        3.75        4.11      0.19 o 
   0   3   4      177.40      186.02      5.41 o 
   1   3   4        1.65        0.76      0.23 o 
   2   3   4      459.62      459.77      5.72 o 
   3   3   4      124.69      115.33      1.63 o 
   4   3   4      115.45      103.64      1.58 o 
   5   3   4      230.63      227.18      4.46 o 
   6   3   4        3.55        2.95      0.42 o 
   7   3   4        5.13        4.62      0.55 o 
   8   3   4      107.47      110.01      3.05 o 
  -4   4   4       19.30       20.20      1.14 o 
  -3   4   4       34.26       37.53      1.45 o 
  -2   4   4       74.28       80.62      2.19 o 
  -1   4   4       88.47       96.30      1.65 o 
   0   4   4       84.90       85.68      1.48 o 
   1   4   4      450.82      444.40      6.44 o 
   2   4   4        5.25        9.87      0.38 o 
   3   4   4        1.75        2.50      0.15 o 
   4   4   4      206.68      212.26      2.44 o 
   5   4   4        1.04        1.89      0.45 o 
   6   4   4        1.77        1.15      0.24 o 
   7   4   4       16.31       15.65      0.80 o 
   8   4   4       66.24       68.93      2.23 o 
  -3   5   4        1.09        1.68      0.43 o 
  -2   5   4        6.43        9.28      0.70 o 
  -1   5   4       11.56       13.36      1.53 o 
   0   5   4       14.30       14.63      0.52 o 
   1   5   4        0.69        1.66      0.30 o 
   2   5   4      132.65      129.35      2.03 o 
   3   5   4      145.27      142.88      2.19 o 
   4   5   4       69.55       68.28      2.04 o 
   5   5   4      182.35      171.87      4.07 o 
   6   5   4        0.23        0.25      0.28 o 
   7   5   4        4.75        4.39      0.55 o 
  -2   6   4        9.92       12.32      0.88 o 
  -1   6   4       22.31       23.62      1.08 o 
   0   6   4       15.64       14.95      1.02 o 
   1   6   4       81.30       77.16      2.27 o 
   2   6   4        0.53        0.43      0.25 o 
   3   6   4       32.72       34.18      1.39 o 
   4   6   4       42.93       41.99      1.57 o 
   5   6   4       10.34       12.71      0.85 o 
   6   6   4       17.95       19.04      1.06 o 
   7   6   4        0.05        0.40      0.36 o 
   0   7   4        0.09        0.10      0.31 o 
   1   7   4        3.57        3.22      0.52 o 
   2   7   4       15.33       15.86      1.00 o 
   3   7   4       64.54       63.93      2.16 o 
   4   7   4       19.19       21.79      1.20 o 
   5   7   4       50.83       55.21      2.02 o 
   6   7   4        0.66        0.48      0.39 o 
   7   7   4       19.65       22.19      1.26 o 
   1   8   4        6.35        5.96      0.73 o 
   2   8   4        1.41        1.47      0.49 o 
   3   8   4       17.65       18.26      1.15 o 
   4   8   4        2.34        1.65      0.52 o 
   5   8   4        1.88        3.64      0.63 o 
   6   8   4       32.97       33.42      1.62 o 
  -3  -7   5        0.23        0.31      0.37 o 
  -2  -7   5        3.61        3.34      0.57 o 
  -1  -7   5        0.11        0.42      0.37 o 
   0  -7   5        2.29        0.97      0.42 o 
  -5  -6   5       11.54       12.62      1.05 o 
  -4  -6   5       16.58       19.74      1.20 o 
  -3  -6   5       19.40       21.19      1.20 o 
  -2  -6   5       40.78       42.23      1.68 o 
  -1  -6   5       11.64       13.20      0.91 o 
   0  -6   5       18.30       16.33      1.00 o 
   1  -6   5        0.22        0.28      0.34 o 
   2  -6   5        1.18        2.11      0.51 o 
  -5  -5   5       17.33       17.64      1.14 o 
  -4  -5   5        5.36        6.75      0.70 o 
  -3  -5   5        4.08        5.21      0.60 o 
  -2  -5   5       40.60       44.07      1.62 o 
  -1  -5   5        4.50        4.21      0.54 o 
   0  -5   5        0.38        0.25      0.30 o 
   1  -5   5       10.32       10.42      0.81 o 
   2  -5   5       34.23       31.71      1.41 o 
   3  -5   5        4.36        5.18      0.69 o 
  -6  -4   5       22.92       28.76      1.47 o 
  -5  -4   5       15.47       15.18      1.00 o 
  -4  -4   5       30.98       35.81      1.48 o 
  -3  -4   5       39.98       38.73      1.47 o 
  -2  -4   5       66.92       73.15      2.10 o 
  -1  -4   5       17.74       23.42      1.05 o 
   0  -4   5       85.46       86.35      2.30 o 
   1  -4   5       10.23        8.87      0.67 o 
   2  -4   5       51.38       51.59      2.86 o 
   3  -4   5        1.41        0.43      0.39 o 
   4  -4   5        0.34        1.92      0.52 o 
  -6  -3   5        4.98        6.02      0.75 o 
  -5  -3   5       36.63       35.41      1.47 o 
  -4  -3   5       54.01       50.79      1.72 o 
  -3  -3   5       21.25       23.44      1.05 o 
  -2  -3   5      171.24      175.92      3.32 o 
  -1  -3   5       65.10       61.88      1.11 o 
   0  -3   5        2.98        2.06      0.20 o 
   1  -3   5       28.18       24.62      0.65 o 
   2  -3   5      125.19      113.45      1.89 o 
   3  -3   5       18.30       18.05      0.96 o 
   4  -3   5       14.43       15.12      0.97 o 
   5  -3   5       10.82       10.48      0.91 o 
  -6  -2   5       38.22       49.01      1.27 o 
  -5  -2   5       15.02       15.54      0.64 o 
  -4  -2   5       31.75       31.72      0.84 o 
  -3  -2   5       41.89       39.17      0.89 o 
  -2  -2   5       29.19       33.48      1.15 o 
  -1  -2   5        0.03        1.24      0.15 o 
   0  -2   5      154.67      171.85      3.55 o 
   1  -2   5      143.70      157.24      5.23 o 
   2  -2   5      368.83      403.18      5.28 o 
   3  -2   5       29.51       27.06      1.09 o 
   4  -2   5        1.98        2.83      0.45 o 
   5  -2   5       99.42      110.39      2.98 o 
   6  -2   5        4.92        6.94      0.76 o 
  -6  -1   5        0.74        1.15      0.30 o 
  -5  -1   5       31.63       34.81      0.98 o 
  -4  -1   5      133.93      119.05      2.03 o 
  -3  -1   5       66.19       66.72      1.26 o 
  -2  -1   5      262.25      267.86      3.63 o 
  -1  -1   5      277.73      273.44      3.90 o 
   0  -1   5       13.27       12.96      0.40 o 
   1  -1   5       29.17       26.32      0.84 o 
   2  -1   5      216.91      196.00      2.75 o 
   3  -1   5       35.08       34.57      1.70 o 
   4  -1   5        5.41        5.27      0.52 o 
   5  -1   5       16.09       13.93      0.87 o 
   6  -1   5       27.51       28.48      1.33 o 
   7  -1   5        5.69        6.54      0.79 o 
  -5   0   5        7.22        8.58      0.52 o 
  -4   0   5       14.51       13.13      0.56 o 
  -3   0   5       21.37       22.50      0.66 o 
  -2   0   5        0.12        0.28      0.12 o 
  -1   0   5       56.91       38.45      0.77 o 
   0   0   5       10.20       14.67      0.40 o 
   1   0   5      744.87      879.40     10.70 o 
   2   0   5      843.21      961.00     11.72 o 
   3   0   5      390.57      403.64      5.24 o 
   4   0   5        0.03        0.01      0.19 o 
   5   0   5      326.65      340.82      6.75 o 
   6   0   5       41.92       40.65      1.53 o 
   7   0   5        1.24        0.99      0.45 o 
  -5   1   5       12.32       16.84      1.08 o 
  -4   1   5      118.21      116.43      1.68 o 
  -3   1   5      111.29      111.31      1.88 o 
  -2   1   5      183.03      191.57      4.29 o 
  -1   1   5      279.23      284.06      3.75 o 
   0   1   5       43.37       46.70      0.81 o 
   1   1   5        0.55        2.89      0.16 o 
   2   1   5      157.05      150.76      2.45 o 
   3   1   5       30.63       34.40      0.95 o 
   4   1   5        4.33        4.74      0.40 o 
   5   1   5        0.02       -0.01      0.22 o 
   6   1   5       75.08       74.14      2.11 o 
   7   1   5       46.17       46.57      1.72 o 
  -4   2   5        2.60        1.47      0.28 o 
  -3   2   5        3.07        4.34      0.47 o 
  -2   2   5       19.52       17.13      0.72 o 
  -1   2   5       86.32       73.95      1.02 o 
   0   2   5       44.81       40.79      0.72 o 
   1   2   5      427.99      495.00      8.67 o 
   2   2   5      281.03      286.47      3.68 o 
   3   2   5      999.89     1119.96     13.57 o 
   4   2   5        3.27        6.67      0.31 o 
   5   2   5      366.57      356.47      4.79 o 
   6   2   5      169.13      161.92      3.64 o 
   7   2   5        8.95        9.97      0.78 o 
   8   2   5       11.98       12.27      0.94 o 
  -4   3   5       35.80       39.00      1.59 o 
  -3   3   5       86.53       84.77      2.39 o 
  -2   3   5       89.15       98.12      2.48 o 
  -1   3   5       92.02      100.83      2.41 o 
   0   3   5       21.09       22.37      0.85 o 
   1   3   5        9.07       12.57      0.58 o 
   2   3   5        0.79        0.09      0.13 o 
   3   3   5       32.89       32.38      0.61 o 
   4   3   5       34.80       32.68      0.69 o 
   5   3   5       46.72       40.75      0.89 o 
   6   3   5      117.35      120.65      2.02 o 
   7   3   5      120.19      118.98      2.99 o 
   8   3   5        0.01        0.00      0.40 o 
  -3   4   5        0.49        0.72      0.34 o 
  -2   4   5       25.99       26.31      1.15 o 
  -1   4   5       55.86       56.03      1.68 o 
   0   4   5       35.78       36.77      0.86 o 
   1   4   5       33.58       37.60      0.86 o 
   2   4   5       15.51       10.15      0.41 o 
   3   4   5      568.44      559.28      9.74 o 
   4   4   5        0.64        0.57      0.19 o 
   5   4   5      101.55       93.97      2.24 o 
   6   4   5      263.11      237.72      4.77 o 
   7   4   5       27.03       31.74      1.30 o 
   8   4   5        1.02        1.53      0.46 o 
  -2   5   5       37.31       41.26      1.59 o 
  -1   5   5       17.06       19.20      0.97 o 
   0   5   5        2.44        2.66      0.26 o 
   1   5   5        7.17        9.31      0.43 o 
   2   5   5       43.61       43.77      0.97 o 
   3   5   5        7.97        6.03      0.46 o 
   4   5   5       16.65       15.71      0.54 o 
   5   5   5      108.95      100.02      1.78 o 
   6   5   5      103.09      102.64      2.89 o 
   7   5   5      122.25      123.69      3.35 o 
  -2   6   5       10.49       10.88      0.87 o 
  -1   6   5       21.18       25.71      1.20 o 
   0   6   5        7.35       10.34      0.53 o 
   1   6   5        0.03       -0.10      0.14 o 
   2   6   5        0.91        1.05      0.34 o 
   3   6   5       98.59       98.25      2.75 o 
   4   6   5        1.82        1.45      0.39 o 
   5   6   5        0.07        0.10      0.27 o 
   6   6   5      143.89      134.42      3.59 o 
   7   6   5       10.90       14.02      1.00 o 
   0   7   5        0.06       -0.10      0.28 o 
   1   7   5        2.80        3.89      0.55 o 
   2   7   5       41.65       43.67      1.72 o 
   3   7   5        0.65        0.85      0.37 o 
   4   7   5        0.04        0.40      0.36 o 
   5   7   5       70.11       70.37      2.35 o 
   6   7   5       51.59       53.37      2.02 o 
   7   7   5       50.76       49.97      1.99 o 
   1   8   5        0.02       -0.18      0.33 o 
   2   8   5        2.19        1.83      0.52 o 
   3   8   5        2.17        2.32      0.54 o 
   4   8   5        1.14        0.82      0.42 o 
   5   8   5        5.62        6.73      0.79 o 
   6   8   5       23.68       22.40      1.39 o 
  -1  -7   6        0.89        0.63      0.45 o 
  -4  -6   6        1.20        1.32      0.49 o 
  -3  -6   6        5.08        4.98      0.69 o 
  -2  -6   6        4.95        7.21      0.78 o 
  -1  -6   6        9.20       11.22      0.91 o 
   0  -6   6        0.07        0.36      0.36 o 
   1  -6   6        0.54       -0.07      0.40 o 
   2  -6   6       20.08       20.05      1.27 o 
  -4  -5   6       41.13       40.18      1.69 o 
  -3  -5   6       16.86       16.96      1.05 o 
  -2  -5   6       14.67       15.28      0.97 o 
  -1  -5   6        0.40        0.19      0.31 o 
   0  -5   6       12.51       12.06      0.85 o 
   1  -5   6       16.97       18.23      1.06 o 
   2  -5   6        0.11        1.03      0.45 o 
   3  -5   6        2.00        1.89      0.54 o 
  -5  -4   6       13.12       14.04      1.02 o 
  -4  -4   6        7.73        8.38      0.78 o 
  -3  -4   6       23.81       23.42      1.17 o 
  -2  -4   6       40.94       43.45      1.57 o 
  -1  -4   6       49.97       49.66      1.65 o 
   0  -4   6        1.36        1.59      0.37 o 
   1  -4   6       16.56       16.81      0.93 o 
   2  -4   6       59.84       61.93      1.99 o 
   3  -4   6        3.68        2.19      0.31 o 
   4  -4   6       17.75       15.76      0.72 o 
  -5  -3   6        8.14        9.07      0.81 o 
  -4  -3   6       48.78       44.21      1.62 o 
  -3  -3   6       36.85       36.25      1.41 o 
  -2  -3   6        8.54       10.46      0.70 o 
  -1  -3   6        5.89        5.08      0.30 o 
   0  -3   6       51.68       54.41      1.08 o 
   1  -3   6       88.81       83.25      6.39 o 
   2  -3   6       17.94       20.34      0.65 o 
   3  -3   6        2.80        2.68      0.31 o 
   4  -3   6       43.18       41.70      1.13 o 
   5  -3   6       33.13       36.02      1.62 o 
  -5  -2   6       33.45       31.80      0.96 o 
  -4  -2   6       21.21       27.72      0.82 o 
  -3  -2   6       36.33       32.10      0.82 o 
  -2  -2   6      131.37      129.57      2.03 o 
  -1  -2   6       89.42       45.09      1.24 o 
   0  -2   6       11.88       13.17      0.45 o 
   1  -2   6      111.98      131.61      2.03 o 
   2  -2   6       42.98       48.90      1.04 o 
   3  -2   6       41.27       40.13      0.97 o 
   4  -2   6      127.92      132.65      2.29 o 
   5  -2   6        4.73        7.05      0.73 o 
   6  -2   6        2.17        0.25      0.43 o 
  -5  -1   6        0.40        0.75      0.27 o 
  -4  -1   6       10.65       10.88      0.92 o 
  -3  -1   6       45.34       43.62      0.99 o 
  -2  -1   6        6.33       11.12      0.61 o 
  -1  -1   6       55.14       46.97      1.05 o 
   0  -1   6      147.35      138.17      2.04 o 
   1  -1   6      268.13      289.38      3.86 o 
   2  -1   6      141.87      153.63      3.02 o 
   3  -1   6        0.05        0.25      0.19 o 
   4  -1   6       60.96       53.92      1.20 o 
   5  -1   6      126.82      119.58      3.02 o 
   6  -1   6       68.03       65.45      2.16 o 
  -5   0   6       33.49       29.83      0.97 o 
  -4   0   6       28.02       37.34      0.99 o 
  -3   0   6       17.40       16.42      0.59 o 
  -2   0   6      209.89      197.23      2.97 o 
  -1   0   6       63.27       66.85      1.19 o 
   0   0   6        2.59        3.44      0.22 o 
   1   0   6      173.34      192.47      2.66 o 
   2   0   6       24.38       30.54      0.88 o 
   3   0   6       84.07      106.38      1.72 o 
   4   0   6      307.96      322.24      5.69 o 
   5   0   6       33.25       35.09      0.95 o 
   6   0   6       10.62        7.83      0.72 o 
   7   0   6      129.92      143.34      3.70 o 
  -4   1   6        2.50        2.80      0.34 o 
  -3   1   6       12.72        9.97      0.47 o 
  -2   1   6       14.28       16.03      0.54 o 
  -1   1   6       88.19       75.77      1.29 o 
   0   1   6      183.21      173.67      2.40 o 
   1   1   6      310.66      316.12      4.07 o 
   2   1   6      442.08      476.15      5.99 o 
   3   1   6        7.03       14.01      0.44 o 
   4   1   6        0.98        0.30      0.18 o 
   5   1   6      231.61      213.15      3.41 o 
   6   1   6      102.52       98.58      1.87 o 
   7   1   6       12.66       11.93      0.90 o 
  -4   2   6       19.20       25.70      1.29 o 
  -3   2   6        1.04        1.20      0.34 o 
  -2   2   6      128.10      123.41      2.93 o 
  -1   2   6       64.59       77.36      2.02 o 
   0   2   6       31.55       27.76      0.99 o 
   1   2   6      116.88      120.19      2.62 o 
   2   2   6      245.80      273.10      5.15 o 
   3   2   6        8.09       14.82      0.70 o 
   4   2   6      269.74      277.72      3.75 o 
   5   2   6      222.20      231.17      3.30 o 
   6   2   6        8.08        5.55      0.40 o 
   7   2   6      151.40      167.49      2.81 o 
  -3   3   6        0.46        0.55      0.34 o 
  -2   3   6       14.35       14.83      0.88 o 
  -1   3   6       24.57       23.95      1.05 o 
   0   3   6      134.38      125.85      5.23 o 
   1   3   6       82.30       87.19      2.07 o 
   2   3   6      430.25      407.24      7.35 o 
   3   3   6        0.11        0.75      0.22 o 
   4   3   6       98.08      108.19      2.51 o 
   5   3   6      136.60      116.99      2.74 o 
   6   3   6      100.10       87.46      2.33 o 
   7   3   6        0.29        0.03      0.31 o 
   8   3   6       15.00       17.45      1.15 o 
  -3   4   6        0.24        0.00      0.31 o 
  -2   4   6       30.23       28.60      1.27 o 
  -1   4   6       44.00       48.65      1.60 o 
   0   4   6       42.04       38.60      1.33 o 
   1   4   6       86.05       84.77      1.54 o 
   2   4   6      217.48      219.96      3.26 o 
   3   4   6       53.79       44.76      1.32 o 
   4   4   6       85.37       82.79      2.05 o 
   5   4   6      272.58      281.97      5.46 o 
   6   4   6        0.02        0.69      0.30 o 
   7   4   6       60.00       66.96      2.04 o 
   8   4   6      160.24      185.97      4.36 o 
  -2   5   6        5.21        4.62      0.61 o 
  -1   5   6        0.04        0.27      0.33 o 
   0   5   6       38.46       43.77      1.07 o 
   1   5   6        9.09       13.28      0.54 o 
   2   5   6      104.29      100.68      1.78 o 
   3   5   6       15.51       11.20      0.49 o 
   4   5   6      180.45      179.38      2.78 o 
   5   5   6       12.53       10.13      0.50 o 
   6   5   6       58.08       48.97      1.56 o 
   7   5   6        7.93       10.33      0.84 o 
  -1   6   6       20.47       20.38      1.11 o 
   0   6   6       15.45       16.84      0.96 o 
   1   6   6       41.48       43.78      1.10 o 
   2   6   6       70.70       79.96      1.56 o 
   3   6   6      102.74      103.15      2.92 o 
   4   6   6       26.89       24.75      1.24 o 
   5   6   6       94.29       93.09      2.78 o 
   6   6   6        5.47        6.94      0.73 o 
   7   6   6        3.01        3.68      0.60 o 
   1   7   6        0.12        0.07      0.31 o 
   2   7   6        4.87        5.93      0.69 o 
   3   7   6        9.66        8.83      0.82 o 
   4   7   6       90.56       84.29      2.65 o 
   5   7   6        5.11        6.06      0.73 o 
   6   7   6       26.25       22.27      1.32 o 
   7   7   6       11.40       15.25      1.12 o 
   2   8   6       11.89       14.94      1.08 o 
   3   8   6       41.72       41.95      1.83 o 
   4   8   6       13.97       15.33      1.14 o 
   5   8   6       12.39       13.29      1.06 o 
  -2  -6   7       10.40        9.94      0.93 o 
  -1  -6   7        4.80        3.97      0.66 o 
   0  -6   7        9.84       10.58      0.94 o 
   1  -6   7       30.79       32.78      1.60 o 
  -4  -5   7       13.40       16.52      1.14 o 
  -3  -5   7        0.02        0.00      0.31 o 
  -2  -5   7        2.22        2.33      0.51 o 
  -1  -5   7        2.13        2.87      0.51 o 
   0  -5   7        3.31        3.43      0.57 o 
   1  -5   7        6.32        7.38      0.76 o 
   2  -5   7        1.15        1.80      0.52 o 
   3  -5   7        7.89        9.13      0.91 o 
  -4  -4   7        5.41        3.43      0.60 o 
  -3  -4   7        0.14        0.01      0.31 o 
  -2  -4   7       47.78       47.83      1.72 o 
  -1  -4   7       11.00       10.36      0.79 o 
   0  -4   7       61.91       55.09      1.84 o 
   1  -4   7       98.02       94.50      2.62 o 
   2  -4   7       72.17       72.14      2.23 o 
   3  -4   7        3.14        2.83      0.55 o 
   4  -4   7       29.07       30.36      1.02 o 
  -4  -3   7       43.10       45.38      1.72 o 
  -3  -3   7        3.26        4.24      0.55 o 
  -2  -3   7       11.48       11.51      0.78 o 
  -1  -3   7        1.54        1.38      0.36 o 
   0  -3   7        3.85        4.06      0.31 o 
   1  -3   7        0.37        0.88      0.33 o 
   2  -3   7        4.00        2.84      0.42 o 
   3  -3   7       50.11       54.34      2.21 o 
   4  -3   7       23.69       24.74      0.88 o 
   5  -3   7        1.64        0.91      0.32 o 
  -4  -2   7       16.56       12.14      0.58 o 
  -3  -2   7       31.78       32.37      0.89 o 
  -2  -2   7       97.40       93.80      1.66 o 
  -1  -2   7        0.70       -0.04      0.12 o 
   0  -2   7      227.16      217.70      3.10 o 
   1  -2   7      177.15      181.61      2.69 o 
   2  -2   7      263.53      270.11      3.81 o 
   3  -2   7       28.75       24.43      0.76 o 
   4  -2   7       27.25       29.98      0.91 o 
   5  -2   7       13.35       10.85      0.61 o 
  -4  -1   7       40.87       46.71      1.16 o 
  -3  -1   7       20.51       24.69      0.76 o 
  -2  -1   7       35.48       30.15      0.80 o 
  -1  -1   7        2.17        1.15      0.18 o 
   0  -1   7        0.19        0.96      0.17 o 
   1  -1   7       60.15       51.25      1.03 o 
   2  -1   7        0.29        0.34      0.16 o 
   3  -1   7      124.38      141.90      2.27 o 
   4  -1   7      220.13      220.87      3.32 o 
   5  -1   7        0.99        0.21      0.21 o 
   6  -1   7        1.26        2.65      0.39 o 
  -4   0   7       20.61       19.11      1.03 o 
  -3   0   7      106.32      100.64      1.82 o 
  -2   0   7       50.06       39.49      0.93 o 
  -1   0   7       48.95       59.94      1.15 o 
   0   0   7      379.49      348.59      4.58 o 
   1   0   7      167.60      168.51      2.42 o 
   2   0   7      357.23      369.85      4.85 o 
   3   0   7      148.91      134.84      2.11 o 
   4   0   7        4.75        6.11      0.41 o 
   5   0   7       10.44       11.57      0.55 o 
   6   0   7       46.81       48.54      1.26 o 
   7   0   7        0.38        0.57      0.30 o 
  -4   1   7        9.82       11.33      0.85 o 
  -3   1   7       26.50       31.40      1.32 o 
  -2   1   7       34.55       28.91      1.18 o 
  -1   1   7       41.30       33.33      1.20 o 
   0   1   7        0.51        0.52      0.21 o 
   1   1   7      194.46      174.52      3.61 o 
   2   1   7       36.21       38.52      1.24 o 
   3   1   7      114.77      130.31      2.96 o 
   4   1   7      652.89      661.22      8.41 o 
   5   1   7        3.90        5.59      0.58 o 
   6   1   7        3.71        1.84      0.41 o 
   7   1   7       65.04       75.02      1.69 o 
  -3   2   7       85.52       86.28      2.51 o 
  -2   2   7        1.31       -0.06      0.27 o 
  -1   2   7      121.99      125.00      2.95 o 
   0   2   7      169.66      150.72      3.28 o 
   1   2   7       96.06      107.47      2.50 o 
   2   2   7      115.58      125.82      2.80 o 
   3   2   7      266.75      250.46      4.94 o 
   4   2   7        0.16        0.39      0.25 o 
   5   2   7        2.43        1.92      0.39 o 
   6   2   7       71.94       72.18      2.19 o 
   7   2   7       41.18       42.62      1.72 o 
  -3   3   7        8.18        8.56      0.79 o 
  -2   3   7        8.27        8.22      0.70 o 
  -1   3   7       78.27       77.07      2.17 o 
   0   3   7        6.54        4.20      0.30 o 
   1   3   7      111.10      100.47      2.39 o 
   2   3   7      158.79      150.21      3.22 o 
   3   3   7       70.82       69.02      1.84 o 
   4   3   7      679.51      656.96     11.64 o 
   5   3   7       49.06       52.96      1.66 o 
   6   3   7       52.35       38.82      1.47 o 
   7   3   7       56.17       64.31      2.10 o 
  -2   4   7        2.13        3.43      0.55 o 
  -1   4   7       74.45       74.90      2.21 o 
   0   4   7       10.17        9.02      0.69 o 
   1   4   7       29.86       31.06      0.84 o 
   2   4   7        0.01        1.26      0.28 o 
   3   4   7      141.71      128.38      2.86 o 
   4   4   7        2.50        1.63      0.33 o 
   5   4   7       34.78       34.24      1.26 o 
   6   4   7       62.97       62.54      1.89 o 
   7   4   7       98.31      101.87      2.74 o 
  -1   5   7       38.35       42.37      1.65 o 
   0   5   7       15.05       14.67      0.90 o 
   1   5   7       18.91       18.86      0.69 o 
   2   5   7      119.75      116.00      2.03 o 
   3   5   7       42.12       43.47      1.06 o 
   4   5   7      310.31      288.54      5.57 o 
   5   5   7       83.19       79.89      2.11 o 
   6   5   7       87.18       76.45      2.13 o 
   7   5   7        5.59        6.64      0.66 o 
   0   6   7        3.39        3.89      0.55 o 
   1   6   7        3.33        3.17      0.36 o 
   2   6   7       12.34       11.67      0.56 o 
   3   6   7       14.39       15.38      0.63 o 
   4   6   7        7.02        5.85      0.67 o 
   5   6   7       32.53       32.34      1.54 o 
   6   6   7       29.34       31.55      1.56 o 
   7   6   7       70.47       78.15      2.68 o 
   1   7   7        0.88        1.06      0.43 o 
   2   7   7       27.61       30.61      1.51 o 
   3   7   7       21.98       24.38      1.29 o 
   4   7   7       68.16       70.53      2.44 o 
   5   7   7       54.42       49.30      2.01 o 
   6   7   7       45.49       43.09      1.90 o 
   4   8   7        3.14        2.27      0.57 o 
  -2  -5   8       23.31       28.75      1.45 o 
  -1  -5   8        7.78        7.14      0.78 o 
   0  -5   8        1.58        0.66      0.39 o 
   1  -5   8       19.37       17.57      1.12 o 
   2  -5   8       11.60       11.27      1.00 o 
  -3  -4   8       32.92       34.05      1.53 o 
  -2  -4   8       48.50       43.69      1.69 o 
  -1  -4   8       37.07       42.91      1.68 o 
   0  -4   8        5.77        6.08      0.67 o 
   1  -4   8       19.41       19.43      1.08 o 
   2  -4   8        0.06        1.17      0.46 o 
   3  -4   8        2.34        1.90      0.52 o 
  -4  -3   8       11.21       14.40      1.00 o 
  -3  -3   8        2.53        2.93      0.55 o 
  -2  -3   8       47.08       51.12      1.78 o 
  -1  -3   8       40.36       39.24      1.48 o 
   0  -3   8        0.01        0.07      0.28 o 
   1  -3   8       32.26       28.68      0.83 o 
   2  -3   8       35.37       33.55      0.94 o 
   3  -3   8       52.97       52.48      1.27 o 
   4  -3   8       53.91       49.03      1.29 o 
  -4  -2   8        7.49        8.13      0.76 o 
  -3  -2   8       47.39       44.85      1.11 o 
  -2  -2   8       38.21       30.45      0.91 o 
  -1  -2   8      195.99      192.62      4.09 o 
   0  -2   8        3.00        3.48      0.39 o 
   1  -2   8       67.96       64.91      1.31 o 
   2  -2   8       62.39       59.09      1.27 o 
   3  -2   8        7.04        6.55      0.44 o 
   4  -2   8       18.71       17.17      1.60 o 
   5  -2   8       11.49       11.41      0.70 o 
  -4  -1   8       27.78       29.15      1.32 o 
  -3  -1   8        8.47       10.75      0.75 o 
  -2  -1   8       40.54       44.60      1.05 o 
  -1  -1   8       98.25       97.72      1.96 o 
   0  -1   8        2.41        3.71      0.45 o 
   1  -1   8        1.32        1.52      0.21 o 
   2  -1   8       57.17       60.68      1.23 o 
   3  -1   8       50.00       53.82      1.18 o 
   4  -1   8      141.86      136.68      2.34 o 
   5  -1   8       17.32       18.94      0.76 o 
   6  -1   8       98.75       99.26      3.62 o 
  -4   0   8        1.99        2.54      0.51 o 
  -3   0   8       17.50       15.80      0.93 o 
  -2   0   8       12.52        9.52      0.69 o 
  -1   0   8      352.39      325.93      6.30 o 
   0   0   8        4.75        5.01      0.46 o 
   1   0   8       79.80       64.22      1.78 o 
   3   0   8        1.64        2.26      0.39 o 
   4   0   8       13.28       12.32      0.55 o 
   5   0   8       49.28       47.43      1.17 o 
   6   0   8        7.39        9.76      0.60 o 
  -3   1   8       16.78       20.38      1.11 o 
  -2   1   8        8.42       10.78      0.76 o 
  -1   1   8       91.78       93.79      2.44 o 
   0   1   8        0.02       -0.09      0.19 o 
   1   1   8       59.32       56.78      1.66 o 
   2   1   8       13.45       18.74      0.88 o 
   3   1   8       30.39       33.16      1.26 o 
   4   1   8      133.91      132.55      3.17 o 
   5   1   8        3.56        6.33      0.66 o 
   6   1   8      252.24      257.62      5.60 o 
   7   1   8       30.58       34.26      1.62 o 
  -3   2   8        1.34        1.56      0.46 o 
  -2   2   8        5.44        6.53      0.64 o 
  -1   2   8      238.27      228.11      4.82 o 
   0   2   8       49.62       44.58      1.48 o 
   1   2   8       31.12       26.79      1.08 o 
   2   2   8      420.43      371.66      6.97 o 
   3   2   8        6.80        4.97      0.49 o 
   4   2   8        0.31        0.04      0.24 o 
   5   2   8       60.33       53.19      1.77 o 
   6   2   8        1.64        3.28      0.54 o 
   7   2   8        0.60        1.71      0.52 o 
  -2   3   8        0.22        0.51      0.36 o 
  -1   3   8       16.68       21.58      1.09 o 
   0   3   8        6.67        7.32      0.64 o 
   1   3   8      122.49      114.38      2.74 o 
   2   3   8       18.83       14.16      0.78 o 
   3   3   8        6.89       10.58      0.67 o 
   4   3   8       49.18       48.09      1.57 o 
   5   3   8        0.79        0.48      0.30 o 
   6   3   8      252.30      246.74      5.24 o 
   7   3   8       68.48       75.98      2.38 o 
  -2   4   8        3.10        4.79      0.67 o 
  -1   4   8       79.51       84.35      2.47 o 
   0   4   8       55.94       53.76      1.78 o 
   1   4   8        6.48        5.59      0.39 o 
   2   4   8      188.84      168.17      3.62 o 
   3   4   8       25.98       21.52      0.97 o 
   4   4   8        4.25        4.73      0.49 o 
   5   4   8       23.90       18.41      0.96 o 
   6   4   8        0.19        0.63      0.36 o 
   7   4   8        6.60        4.55      0.63 o 
  -1   5   8        0.06        0.60      0.37 o 
   0   5   8        5.07        6.29      0.66 o 
   1   5   8       57.96       56.38      1.32 o 
   2   5   8       66.46       66.06      1.43 o 
   3   5   8        0.01        0.13      0.23 o 
   4   5   8        7.42        7.78      0.60 o 
   5   5   8        3.26        1.84      0.39 o 
   6   5   8       96.37      100.62      2.65 o 
   7   5   8       60.95       68.54      2.14 o 
   0   6   8       22.34       22.82      1.20 o 
   1   6   8        1.06        0.94      0.28 o 
   2   6   8       32.40       32.77      0.98 o 
   3   6   8       17.94       15.70      0.66 o 
   4   6   8        6.23        6.79      0.85 o 
   5   6   8        1.63        0.95      0.27 o 
   6   6   8        2.12        2.14      0.57 o 
   2   7   8       44.82       50.30      2.01 o 
   3   7   8        0.91        1.20      0.42 o 
   4   7   8        2.21        1.95      0.51 o 
   5   7   8        2.25        1.23      0.46 o 
   6   7   8       12.95       14.04      1.12 o 
  -2  -4   9       18.99       19.35      1.18 o 
  -1  -4   9       69.52       72.99      2.36 o 
   0  -4   9        0.23        0.61      0.42 o 
   1  -4   9        0.73        1.03      0.43 o 
   2  -4   9       13.33       12.35      0.97 o 
  -3  -3   9        0.13       -0.25      0.33 o 
  -2  -3   9        8.23        8.26      0.76 o 
  -1  -3   9        0.07       -0.01      0.33 o 
   0  -3   9       18.37       19.13      1.08 o 
   1  -3   9       91.06       88.42      2.50 o 
   2  -3   9       13.40       13.14      0.62 o 
   3  -3   9        0.01       -0.06      0.40 o 
   4  -3   9        8.35        7.16      0.54 o 
  -2  -2   9       14.61       17.75      0.96 o 
  -1  -2   9       99.09      103.75      1.87 o 
   0  -2   9        0.55        0.32      0.25 o 
   1  -2   9        6.42        8.45      0.54 o 
   2  -2   9       15.88       15.15      0.63 o 
   3  -2   9       19.16       21.82      0.77 o 
   4  -2   9       11.97       13.61      0.65 o 
   5  -2   9        0.37        0.06      0.27 o 
  -3  -1   9        0.26       -0.01      0.25 o 
  -2  -1   9       27.96       29.23      1.26 o 
  -1  -1   9        6.52        5.70      0.57 o 
   0  -1   9        4.27        3.62      0.46 o 
   1  -1   9      204.40      188.29      4.04 o 
   2  -1   9       75.53       69.71      2.04 o 
   3  -1   9        0.15        0.03      0.25 o 
   4  -1   9        9.68        9.62      0.78 o 
   5  -1   9        0.23        0.07      0.28 o 
  -3   0   9        0.23        0.34      0.30 o 
  -2   0   9        6.49       10.37      0.78 o 
  -1   0   9       52.58       50.87      1.69 o 
   0   0   9        4.27        4.53      0.51 o 
   1   0   9       35.30       36.38      1.33 o 
   2   0   9        1.25        1.45      0.34 o 
   3   0   9       45.84       46.83      1.63 o 
   4   0   9       68.41       65.48      2.08 o 
   5   0   9        0.02        0.79      0.36 o 
   6   0   9       16.22       16.82      1.12 o 
  -2   1   9       21.14       21.88      1.14 o 
  -1   1   9       36.92       38.49      1.45 o 
   0   1   9        0.16        0.00      0.21 o 
   1   1   9      144.51      134.11      3.16 o 
   2   1   9      182.31      162.99      3.64 o 
   3   1   9        0.81        0.78      0.31 o 
   4   1   9       19.82       22.46      1.11 o 
   5   1   9        5.74        5.96      0.64 o 
   6   1   9        1.13        0.61      0.40 o 
  -2   2   9        1.01        2.57      0.49 o 
  -1   2   9        7.15        8.25      0.72 o 
   0   2   9        2.02        1.02      0.33 o 
   1   2   9       42.09       40.32      1.42 o 
   2   2   9        4.69        4.65      0.51 o 
   3   2   9       64.16       70.01      2.05 o 
   4   2   9      125.80      121.66      3.05 o 
   5   2   9        3.74        4.94      0.60 o 
   6   2   9       10.25       12.12      0.93 o 
   7   2   9       30.13       30.84      1.51 o 
  -1   3   9       36.74       42.71      1.65 o 
   0   3   9        0.11       -0.15      0.24 o 
   1   3   9       27.49       24.75      1.11 o 
   2   3   9      157.84      142.91      3.32 o 
   3   3   9        2.03        0.88      0.30 o 
   4   3   9       53.90       59.10      1.87 o 
   5   3   9       14.78       15.44      0.93 o 
   6   3   9        4.82        3.85      0.57 o 
   7   3   9       35.59       31.50      1.50 o 
  -1   4   9        0.01        0.33      0.36 o 
   0   4   9        0.03        0.04      0.27 o 
   1   4   9       21.28       22.23      0.78 o 
   2   4   9       13.39       12.27      0.78 o 
   3   4   9       30.25       34.03      1.30 o 
   4   4   9       98.67       95.57      2.53 o 
   5   4   9        7.95        7.72      0.69 o 
   6   4   9        2.95        4.70      0.60 o 
   7   4   9        9.20       10.72      0.87 o 
   0   5   9        0.26        0.64      0.36 o 
   1   5   9        0.07       -0.36      0.24 o 
   2   5   9       57.12       52.17      1.28 o 
   3   5   9        0.75        0.29      0.22 o 
   4   5   9       66.32       63.35      1.92 o 
   5   5   9       24.99       25.92      1.18 o 
   6   5   9       13.22       12.66      0.87 o 
   1   6   9        5.94        7.54      0.73 o 
   2   6   9        9.33        8.99      0.56 o 
   3   6   9        4.76        5.95      0.46 o 
   4   6   9       26.10       27.17      0.92 o 
   5   6   9        4.01        3.02      0.37 o 
   6   6   9        0.01       -0.01      0.36 o 
   2  -3  10        0.86        1.14      0.45 o 
  -1  -2  10       10.00       11.51      0.79 o 
   0  -2  10        4.26        5.45      0.57 o 
   1  -2  10       10.53       10.06      0.72 o 
   2  -2  10        0.82        0.99      0.34 o 
   3  -2  10        1.23        1.35      0.42 o 
   4  -2  10        1.22        0.79      0.40 o 
  -2  -1  10        8.38        9.20      0.78 o 
  -1  -1  10        0.06        1.17      0.37 o 
   0  -1  10       16.20       16.99      0.94 o 
   1  -1  10        0.36        0.39      0.28 o 
   2  -1  10        5.27        3.46      0.48 o 
   3  -1  10       59.26       58.80      1.96 o 
   4  -1  10       95.40       96.29      2.78 o 
   5  -1  10       31.68       30.07      1.48 o 
  -2   0  10        0.71        0.36      0.33 o 
  -1   0  10       17.14       18.41      1.02 o 
   0   0  10        8.39       10.19      0.73 o 
   1   0  10        4.44        3.62      0.49 o 
   2   0  10        0.11        0.28      0.24 o 
   3   0  10        0.12        0.03      0.22 o 
   4   0  10        0.10        1.21      0.40 o 
   5   0  10       20.39       23.57      1.30 o 
  -1   1  10        5.13        2.83      0.49 o 
   0   1  10       19.84       18.33      0.99 o 
   1   1  10       18.06       21.42      1.03 o 
   2   1  10        5.98        3.79      0.49 o 
   3   1  10       42.68       37.30      1.48 o 
   4   1  10      148.96      148.12      3.65 o 
   5   1  10       49.97       52.78      1.95 o 
   6   1  10       11.14       12.03      0.94 o 
  -1   2  10        6.94        7.74      0.72 o 
   0   2  10        5.88        8.44      0.70 o 
   1   2  10        0.25        0.76      0.28 o 
   2   2  10        2.79        3.17      0.46 o 
   3   2  10       10.47        7.30      0.67 o 
   4   2  10        7.70        9.05      0.75 o 
   5   2  10       48.93       57.95      2.02 o 
   6   2  10       31.92       34.56      1.59 o 
  -1   3  10       13.00       12.53      0.94 o 
   0   3  10       14.36       13.48      0.93 o 
   1   3  10       27.36       29.92      1.30 o 
   2   3  10        1.04        0.37      0.28 o 
   3   3  10        7.38        6.93      0.66 o 
   4   3  10       92.54       86.11      2.47 o 
   5   3  10       39.97       47.67      1.75 o 
   6   3  10       10.06       10.34      0.88 o 
   0   4  10        1.04        1.78      0.46 o 
   1   4  10        1.21        1.27      0.39 o 
   2   4  10        2.28        2.17      0.43 o 
   3   4  10       20.07       17.84      0.99 o 
   4   4  10       23.51       23.33      1.14 o 
   5   4  10       56.38       66.48      2.14 o 
   6   4  10       47.09       50.38      1.86 o 
   1   5  10       12.94       15.41      0.99 o 
   2   5  10        0.01       -0.02      0.18 o 
   3   5  10        0.01        0.12      0.30 o 
   4   5  10       15.79       13.87      0.91 o 
   5   5  10       11.15       12.80      0.87 o 
   6   5  10        3.77        3.47      0.55 o 
   3   6  10        8.75        7.66      0.52 o 
   4   6  10       24.05       22.13      1.26 o 
   1  -2  11       12.50       15.91      0.99 o 
   2  -2  11        2.96        4.25      0.57 o 
   0  -1  11        3.72        4.30      0.57 o 
   1  -1  11        1.51        2.36      0.46 o 
   2  -1  11        9.50        8.98      0.75 o 
   3  -1  11        7.77       10.10      0.84 o 
   0   0  11       15.57       12.93      0.87 o 
   1   0  11       33.79       36.34      1.48 o 
   2   0  11        6.19        6.51      0.64 o 
   3   0  11        4.24        3.77      0.57 o 
   4   0  11        8.91        9.34      0.81 o 
   0   1  11        0.79        0.55      0.33 o 
   1   1  11        0.07        0.27      0.27 o 
   2   1  11       10.36        7.66      0.69 o 
   3   1  11       17.59       17.72      1.03 o 
   4   1  11       33.14       38.75      1.62 o 
   5   1  11       29.83       30.89      1.50 o 
   0   2  11        9.31        7.80      0.72 o 
   1   2  11       43.37       45.30      1.69 o 
   2   2  11        5.20        5.10      0.60 o 
   3   2  11        0.94        0.60      0.31 o 
   4   2  11        2.03        3.73      0.58 o 
   5   2  11        5.99       11.43      0.91 o 
   1   3  11        2.87        1.41      0.43 o 
   2   3  11       11.70       10.58      0.79 o 
   3   3  11       11.06       12.90      0.88 o 
   4   3  11       42.38       48.88      1.81 o 
   5   3  11       64.93       68.74      2.30 o 
   2   4  11        3.31        4.59      0.60 o 
   3   4  11        0.51        0.36      0.33 o 
   4   4  11        0.09        0.69      0.37 o 
   5   4  11        0.71        0.63      0.37 o 
                                                 
